# Supplementary material for: RNA sequencing data of tobacco inoculated with Apple stem pitting virus
Source: Data Brief. 2020 Jan 3;29:105106. doi: 10.1016/j.dib.2019.105106 (PMC6971375; doi:10.1016/j.dib.2019.105106)
Supplement: Multimedia component 1 [file mmc1.xml]

<?xml version="1.0" encoding="utf-8" standalone="no"?>
<data>
  <datasets>
    <author>18830701@nefu.edu.cn</author>
    <type>1</type>
    <dataset>
      <name>RNA sequencing of tobacco Inoculated with apple stem pitting virus</name>
      <caption />
      <description>The variation of apple stem pitting virus (ASPV) is very complicated. To search ASPV variation in Nanking cherry, we transferred ASPV from Nanking cherry to tobacco by friction inoculation and had a RNA sequencing to obtain ASPV sequence.</description>
      <filetype>
        <name />
      </filetype>
      <filesize />
      <source>0</source>
      <sourcename>Original Data</sourcename>
      <access>
        <type>1</type>
        <name>Data available in data repository</name>
        <reponame>Sequence Read Archive (SRA) database</reponame>
        <PersistentId />
        <deeplinkurl>https://www.ncbi.nlm.nih.gov/bioproject/PRJNA579004</deeplinkurl>
      </access>
    </dataset>
  </datasets>
</data>
